# Supplementary material for: Comparative Analysis of Frailty Risk and Associated Factors: Community-Based vs. Open Recruitment Groups
Source: Int J Environ Res Public Health. 2024 May 10;21(5):611. doi: 10.3390/ijerph21050611 (PMC11121682; doi:10.3390/ijerph21050611)
Supplement: Supplementary file 1 [file ijerph-21-00611-s001.zip]

Archive with 1 entries (1 files):
- ijerph-2987462-supplementary.pdf
